# Supplementary material for: Hemopexin Suppresses Hepatocellular Carcinoma via TNF-α-Mediated Mitochondrial Apoptosis
Source: Cancers (Basel). 2025 Sep 11;17(18):2969. doi: 10.3390/cancers17182969 (PMC12468737; doi:10.3390/cancers17182969)
Supplement: Supplementary file 1 [file cancers-17-02969-s001.zip]

Archive with 1 entries (1 files):
- cancers-3828311-supplementary.pdf
